# Supplementary material for: Densification and Surface Carbon Transformation of Diamond Powders under High Pressure and High Temperature
Source: Materials (Basel). 2024 Jan 26;17(3):603. doi: 10.3390/ma17030603 (PMC10856571; doi:10.3390/ma17030603)
Supplement: Supplementary file 1 [file materials-17-00603-s001.zip]

Archive with 1 entries (1 files):
- materials-2804886-supplementary.pdf
